# Supplementary material for: Exploring the ATN classification system using brain morphology
Source: Alzheimers Res Ther. 2023 Mar 13;15:50. doi: 10.1186/s13195-023-01185-x (PMC10009950; doi:10.1186/s13195-023-01185-x)
Supplement: Supplementary file 4 — Additional file 4. Assessment of face validity of the ACH using selected ROIs and CSF-total-Tau. ROI based comparison of evidence for a monotonic volume decline over 24 sequences obtained by permutation of the ACH progression sequence. Braak stage volumes were obtained using aggregated Freesurfer ROI volumes. Other2: A-T-N- ➔ A+T+N- ➔ A+T-N- ➔ A+T+N+; Other3: A+T-N- ➔ A-T-N- ➔ A+T+N- ➔ A+T+N+. ACH VX%: Percentage of voxels with highest evidence for ACH sequence inside the ROI mask. Neurodegeneration (N) by CSF Total Tau. [file 13195_2023_1185_MOESM4_ESM.xlsx]

## Sheet: Tabelle1
Region	Best sequence	T	P	ACH on rank nr. (of 24)	ACH VX%
AMG	Other2	-7.10	3.17e-12	2	14.42
Hippocampus	ACH	-6.20	7.34e-10	1	47.86
Entorhinal Cortex	Other2	-4.71	1.73e-06	2	43.94
Precuneus	Other3	-2.35	.0095	2	18.00
Braak I/II	ACH	-6.65	5.10e-11	1	50.38
Braak III/IV	Other2	-4.52	4.16e-06	2	16.58
Braak V/VI	Other2	-1.64	.0513	2	5.52
