# Supplementary material for: Exploring the ATN classification system using brain morphology
Source: Alzheimers Res Ther. 2023 Mar 13;15:50. doi: 10.1186/s13195-023-01185-x (PMC10009950; doi:10.1186/s13195-023-01185-x)
Supplement: Supplementary file 7 — Additional file 7. Comparing progression sequences towards AD pathology using selected ROIs and CSF-total-Tau. ROI based comparison of evidence for a monotonic volume decline over 6 possible sequences across ATN groups from A-T-N- towards A+T+N+ (ACH, ANT, TAN, TNA, NAT, NTA) including also non-AD continuum groups. Braak stage volumes are aggregated Freesurfer ROI volumes. ACH VX%: Percentage of voxels with highest evidence for ACH sequence inside the ROI mask. Neurodegeneration (N) by CSF Total Tau. [file 13195_2023_1185_MOESM7_ESM.xlsx]

## Sheet: Tabelle1
Region	Best sequence	T	P	ACH on rank nr. (of 6)	ACH VX%
AMG	TAN	-6.83	1.48e-11	5	49.06
Hippocampus	ACH	-6.13	9.81e-10	1	75.41
Entorhinal Cortex	TAN	-4.67	2.06e-06	2	72.55
Precuneus	ACH	-2.85	.0023	1	54.50
Braak I/II	ACH	-6.53	9.41e-11	1	76.52
Braak III/IV	ACH	-4.34	8.72e-06	1	50.96
Braak V/VI	ACH	-1.60	.0557	1	39.84
