# Supplementary material for: Exploring the ATN classification system using brain morphology
Source: Alzheimers Res Ther. 2023 Mar 13;15:50. doi: 10.1186/s13195-023-01185-x (PMC10009950; doi:10.1186/s13195-023-01185-x)
Supplement: Supplementary file 8 — Additional file 8. ADNI2 sample characteristics and ATN group classification. Overview of descriptive characteristics of the ADNI2 sample and its ATN groups used for out-of sample replication. Non-AD pathologic change: ATN groups that are related to neuronal conditions other than AD; Alzheimer’s continuum groups: Aβ-positive groups that are related to AD; aHV: adjusted hippocampal volume; WMH: white matter hyperintensities. [file 13195_2023_1185_MOESM8_ESM.xlsx]

## Sheet: Tabelle1
ATN groups	normal	Non-AD pathologic change			Alzheimer’s continuum groups
	A-T-N-	A-T-N+	A-T+N-	A-T+N+	A+T-N-	A+T-N+	A+T+N-	A+T+N+
Group size	87	26	7	7	58	54	23	23
age (years)	73.41	74.56	79.49	72.31	75.36	74.94	74.99	74.58
mean (SD)	(7.36)	(8.86)	(6.97)	(7.78)	(6.82)	(6.59)	(4.69)	(7.05)
sex	49.43%	53.85%	71.43%	71.43%	39.66%	40.74%	43.48%	60.87%
(% female)
education years	16.72	16.04	16.71	18.29	16.31	16.72	16.43	15.57
mean (SD)	(2.58)	(2.81)	(2.75)	(1.25)	(2.41)	(2.75)	(2.27)	(2.84)
MMSE	28.64	28.62	28.14	25.57	27.24	25.11	27.17	23.04
mean (SD)	(1.81)	(1.83)	(2.27)	(3.78)	(2.70)	(4.52)	(3.20)	(3.43)
CSF Aβ42	1301.26	1176.11	1014.63	967.60	651.09	572.05	665.34	593.52
mean (SD)	(213.98)	(218.39)	(108.13)	(64.17)	(163.17)	(178.02)	(120.48)	(158.70)
CSF phospho-Tau (pg/ml)	18.93	20.50	48.24	55.78	23.92	25.70	54.00	54.20
mean (SD)	(7.24)	(7.72)	(10.16)	(16.93)	(7.67)	(7.30)	(13.34)	(13.69)
CSF Total Tau (pg/ml)	212.14	228.47	469.47	569.00	248.23	275.14	511.61	519.83
mean (SD)	(74.53)	(74.16)	(89.60)	(169.04)	(71.92)	(79.96)	(112.37)	(116.03)
aHV (ml)	3.29	2.64	3.25	2.61	3.22	2.57	3.22	2.48
mean (SD)	(0.42)	(0.20)	(0.18)	(0.19)	(0.23)	(0.22)	(0.25)	(0.22)
WMH (ml)	8.86	9.48	8.49	8.27	8.82	8.63	8.66	8.22
mean (SD)	(1.11)	(1.45)	(0.84)	(1.40)	(1.05)	(1.51)	(1.23)	(1.19)
