# Supplementary material for: Exploring the ATN classification system using brain morphology
Source: Alzheimers Res Ther. 2023 Mar 13;15:50. doi: 10.1186/s13195-023-01185-x (PMC10009950; doi:10.1186/s13195-023-01185-x)
Supplement: Supplementary file 10 — Additional file 10. Comparing progression sequences towards AD pathology using selected ROIs and ADNI2. ROI based comparison of evidence for a monotonic volume decline over 6 possible sequences across ATN groups from A-T-N- towards A+T+N+ (ACH, ANT, TAN, TNA, NAT, NTA) including also non-AD continuum groups. Braak stage volumes are aggregated Freesurfer ROI volumes. Neurodegeneration (N) by aHV. [file 13195_2023_1185_MOESM10_ESM.xlsx]

## Sheet: Tabelle1
Region	Best sequence	T	P	ACH on rank nr. (of 6)
AMG	ACH	-8.05	1.27e-14	1
Hippocampus	ANT	-13.68	3.49e-33	2
Entorhinal Cortex	ANT	-6.20	1.01e-09	2
Precuneus	ACH	-0.33	0.3698	1
Braak I/II	ACH	-11.69	3.10e-26	1
Braak III/IV	ACH	-3.95	4.87e-05	1
Braak V/VI	ACH	-0.65	0.2566	1
